# Supplementary material for: Genome-wide association studies of plant architecture-related traits and 100-seed weight in soybean landraces
Source: BMC Genom Data. 2021 Mar 6;22:10. doi: 10.1186/s12863-021-00964-5 (PMC7937308; doi:10.1186/s12863-021-00964-5)
Supplement: Supplementary file 3 — Additional file 3: Table S1. Phenotypic data of the four plant architecture-related traits and 100-SW in the 133 soybean landraces. [file 12863_2021_964_MOESM3_ESM.xlsx]

## Sheet: Sheet1
	Table S1 Phenotypic data of the four plant architecture-related traits and 100-SW in the 133 soybean landraces
	Unified code	Sequencing number	Ecoregion	Province	PH (cm)				NN				BN				DI (mm)				100-SW (g)
					2016JP	2017JP	2017DT		2016JP	2017JP	2017DT		2016JP	2017JP	2017DT		2016JP	2017JP	2017DT		2017JP	2017DT
	ZDD15357	P5C01	The South region	Guizhou	32	51.7778	73.6667		12.2222	13.3333	15.6667		2.22222	0.666667	1.5		4.47667	5.02111	7.47167		13.2667	13.78
	ZDD03570	P5D01	The Huanghuai region	Henan	33	54.7778	111.5		12.8889	15	18.5		3.11111	3.11111	1.66667		4.36778	5.55333	7.49167		17.35	15.34
	ZDD11323	P5E01	The South region	Jiangsu	76.5556	141.889	163		21.7778	22.8889	21.1667		3.66667	2.11111	3		5.12667	7.60889	6.65667		18.5	19.4733
	ZDD20340	P5F01	The South region	Anhui	42.7778	82.8333	95.5		13.7778	17	18.8333		2.77778	1.66667	1.5		5.33111	8.34833	9.565		34.25	37.2333
	ZDD06461	P5G01	The South region	Jiangxi	76.8889	131	162.5		25.6667	27	25.8333		5.55556	4.88889	6		6.40556	9.29444	9.66167		18.2467	18.5
	ZDD10615	P2A01	The Huanghuai region	Shanxi	50.1111	78.2222	99		15	19	20.3333		1.88889	2.11111	2.16667		5.44	7.7	7.54167		15.3	9.16
	ZDD14911	P2A02	The South region	Guizhou	49.3333	84.1111	125.667		15.2222	22.5556	21.8333		2	2.66667	2.83333		4.78556	6.32778	7.46667		8.78667	9.46
	ZDD01983	P2A06	The North region	Shannxi	47.4444	82.1667	127.833		14.2222	16.6667	19.1667		1.22222	2.33333	1.66667		3.79889	5.12	5.87333		12.4267	15.5467
	ZDD03842	P2A07	The Huanghuai region	Jiangsu	21.6444	27.1111	24		9.11111	10.7778	10.8333		1.77778	2.22222	2.16667		3.05667	3.92	4.08		12.92	13.62
	ZDD11624	P2A10	The South region	Hubei	49.4444	71.8889	102.833		13.4444	17.3333	19.5		3.22222	2.66667	2.66667		5.87667	7.53333	8.82833		15.5167	14.12
	ZDD19293	P2A12	The Huanghuai region	Shandong	82.9444	101.833	135		17.5556	17.1667	21		3.22222	3.66667	5		4.09	5.54667	6.175		21.3267	20.9533
	ZDD10812	P2B01	The Huanghuai region	Shanxi	53.7778	94.3333	115.5		19.4444	23.4444	20.1667		3.22222	2.66667	2.33333		4.59111	7.04333	6.47333		8.68	8.93
	ZDD12688	P2B02	The South region	Sichuan	59.8889	84.3333	109.5		21.3333	23.3333	25.8333		4.55556	2.5	4.66667		8.85111	8.74333	11.0083		13.8467	16.4
	ZDD08697	P2B06	The North region	Shannxi	52.1667	61.8889	88.5		15.8889	18.6667	18.5		2.55556	4.77778	1.16667		4.18222	7.87333	6.55833		10.8667	14.8133
	ZDD17233	P2B08	The South region	Guangxi	NA	NA	NA		NA	NA	NA		NA	NA	NA		NA	NA	NA		11.87	13.25
	ZDD11703	P2B10	The South region	Hubei	28.2222	42.6667	65		14.1111	14.6667	15.3333		3.11111	0	0.666667		4.21889	4.48667	4.94167		10.9333	11.6333
	ZDD01629	P2B11	The North region	Hebei	33.8333	51.3333	58.5		13.2222	14.3333	13.5		0.666667	2.66667	1.66667		4.85111	4.68444	5.35167		14.4633	13.5267
	ZDD07088	P2C07	The Northeast region	Heilongjiang	45.9167	78.1111	NA		17	19	NA		2.5	2.11111	NA		5.29667	7.31889	NA		14.0033	14.2733
	ZDD22207	P2C08	The South region	Guangdong	33.4667	54.3333	53.8333		11.5556	12.3333	11.5		3.33333	3	1.83333		3.67778	4.31667	5.74167		13.8333	13.8667
	ZDD08564	P2C09	The North region	Shannxi	37.4111	83	142.167		17.8889	23.6667	21.8333		2.77778	3.33333	3		4.43222	5.52	6.8		10.25	10.62
	ZDD11951	P2C10	The South region	Hubei	34.3333	54.4444	81.3333		14.2222	16.6667	19.6667		2.44444	1.44444	2.66667		5.60222	6.73556	8.78833		9.50333	9.48
	ZDD10186	P2C12	The North region	shanxi	30.3	31.7778	53.5		12.4444	12	14.6667		2	2.11111	1.83333		3.71556	5.25444	6.77167		12.0167	11.9933
	ZDD03916	P2D01	The Huanghuai region	Jiangsu	NA	NA	NA		NA	NA	NA		NA	NA	NA		NA	NA	NA		13.3167	13.7933
	ZDD15624	P2D02	The South region	Guizhou	35.7778	45.3333	56.6667		12.2222	12.3333	13.8333		4.33333	2.33333	2		4.32778	5.85	6.11167		18.6667	19.1
	ZDD02892	P2D05	The Huanghuai region	Shandong	44.5	65	110.333		17	17	19.5		4.22222	3.44444	3		3.95778	5.84	7.45667		21.1533	21.1267
	ZDD08986	P2D06	The North region	Shannxi	29.2778	64	107.333		13.6667	15.4444	22.6667		1.66667	2.33333	3		4.15444	5.97556	6.65667		9.08667	8.31333
	ZDD00638	P2D08	The Northeast region	Jilin	40	NA	NA		20	NA	NA		1.33333	NA	NA		4.47333	NA	NA		21.1333	20.4667
	ZDD08928	P2D09	The North region	Shannxi	58.3333	119.667	87.3333		17.2222	23.8333	19.3333		3	0	4		3.75	4.85667	6.025		16.71	17.03
	ZDD12836	P2D10	The South region	Sichuan	31.6111	51.8889	73.3333		13.4444	22.3333	15.6667		3.88889	2.55556	2.16667		5.66556	6.90111	8.08833		16.4333	18.28
	ZDD08228	P2D11	The North region	Hebei	30.3667	37.1111	54.1667		12.1111	12.3333	13.6667		2.22222	2.22222	3.66667		4.30778	5.16111	8.12333		12.8167	12.8467
	ZDD07409	P2D12	The Northeast region	Jilin	30.5889	86.1667	98.1667		10.5556	20.6667	18.3333		1.88889	2	3.83333		3.14444	5.045	6.73		13.8533	14.4067
	ZDD16846	P2E02	The South region	Guangdong	63.8889	104.222	141.167		18.7778	23.4444	24.6667		0.555556	4.88889	4.66667		4.46333	8.09111	8.61167		13.7467	14.18
	ZDD12680	P2E04	The South region	Sichuan	41.3889	80.4444	112.833		13.7778	17	19.8333		2.55556	2	0.666667		4.62222	6.54	8.23667		11.6767	12.7933
	ZDD02913	P2E05	The Huanghuai region	Shandong	32.1667	55.2222	70.8333		10.7778	15.3333	11.6667		2.77778	3.55556	1.83333		3.10222	4.90667	3.73833		12.9067	14.8767
	ZDD07218	P2E08	The Northeast region	Jilin	24.5556	38.3333	NA		11.3333	12.6667	NA		4.33333	2	NA		6.47667	5.41667	NA		17.3767	15.8067
	ZDD04092	P2E09	The Huanghuai region	Jiangsu	43.1111	57.7778	81.3333		14.5556	15.8889	18.5		3.55556	2.22222	2.33333		4.73333	6.57111	6.28167		19.52	17.3467
	ZDD14252	P2E10	The South region	Jiangxi	32.3778	41	43.6667		11.6667	11.8889	11.8333		3.22222	1.55556	0.666667		2.90333	4.27889	4.04		18.01	18.55
	ZDD04572	P2E12	The South region	Jiangsu	40.8333	71.1111	110.333		14.3333	18.6667	19.5		2.22222	3.22222	2.33333		4.65	9.24444	8.09		14.6133	14.4267
	ZDD17325	P2F01	The South region	Yunnan	33.3	39.8889	61.1667		10.6667	11.3333	12		1.66667	1.88889	2.5		5.15333	6.71333	6.455		NA	NA
	ZDD22145	P2F02	The South region	Guangdong	35.7778	NA	80.3333		12.2222	NA	15.5		3.22222	NA	1.83333		3.52778	NA	6.62167		12.8033	13.5333
	ZDD03237	P2F04	The Huanghuai region	Henan	39.1111	77.2222	100.333		15	18.3333	20.5		2.77778	0.555556	1.83333		5.29778	5.73889	7.27167		14.8833	14.8833
	ZDD02921	P2F05	The Huanghuai region	Shandong	24.3333	34.3333	40.5		9.22222	11.2222	10		3	3.88889	3.66667		3.83667	6.73889	6.65		18.8467	20.2733
	ZDD19027	P2F06	The North region	Shannxi	67.8889	132.667	186.833		18.7778	22.6667	23.5		1.88889	3	2.33333		4.10444	7.09833	6.48333		12.1967	12.0867
	ZDD05572	P2F09	The South region	Hubei	43.5556	70.5556	101.667		12.1111	15.1111	17.6667		0.888889	2.44444	3.66667		4.30667	6.36778	8.055		14.0333	14.1533
	ZDD19579	P2F11	The North region	Gansu	47	94	101.167		15	18.3333	19		2.77778	1.33333	4.16667		4.66667	6.47333	7.055		8.64333	8.56
	ZDD17457	P2G01	The South region	Yunnan	47.6111	72.2222	106.667		14	15.4444	20.5		2.77778	1.11111	3.16667		4.16667	5.81	7.56		10.8933	11.0867
	ZDD16954	P2G04	The South region	Guangxi	43.1111	NA	126.75		15.1111	NA	22		3.44444	NA	2.75		4.60778	NA	6.3825		13.15	13.6167
	ZDD03733	P2G06	The Huanghuai region	Jiangsu	36.4667	50.2222	73.6667		12.4444	13	14		3.44444	1.77778	2.83333		4.60444	5.44	6.055		13.9067	13.9067
	ZDD11575	P2G09	The South region	Hubei	34.4444	54	78		12.3333	13.6667	14.1667		3.55556	1.33333	2.83333		3.18333	4.41667	5.86		10.9333	10.5333
	ZDD20532	P2G10	The South region	Hubei	50.4444	73	107.333		17.6667	20.5	20.3333		3.11111	3	4		6.12	6.44167	8.205		5.33667	3.76
	ZDD21030	P2G11	The South region	Sichuan	36.3222	55	58.6667		12.2222	13.3333	13.5		3.44444	1.33333	2		3.39222	4.71667	5.105		13.7467	14.2433
	ZDD17574	P2H01	The South region	Yunnan	59.2222	124.444	155.5		21.5556	24.8889	25.8333		4	3.22222	6.66667		4.65222	6.72444	7.47333		12.15	12
	ZDD14409	P2H04	The South region	Jiangxi	43.7778	74.5556	100.167		16.5556	18.3333	21.1667		3.77778	4.33333	3.16667		5.56444	7.72556	8.75833		13.2033	9.92667
	ZDD03741	P2H06	The Huanghuai region	Jiangsu	29.5667	64	52.6667		12.2222	12.4444	12.6667		4.55556	4	1.83333		3.93444	6.10889	5.44667		17.4467	18.7333
	ZDD22191	P2H10	The South region	Guangdong	54.4444	95.8889	115.5		16.7778	19.1111	17.6667		2.77778	3.22222	2		5.28556	6.60222	5.24833		15.3033	15.9267
	ZDD06378	P4A04	The South region	Fujian	31.7778	43.8889	57.5		11.5556	12	12.8333		2.66667	2.77778	2.5		3.32	5.30778	5.44		16.34	17.7333
	ZDD17767	P4A05	The Northeast region	Heilongjiang	49.2222	83.3333	94.5		18.1111	22.5556	20.1667		4.33333	4	3		4.11	5.78111	6.00667		10.5567	8.59333
	ZDD06438	P4B04	The South region	Fujian	77.4444	155.111	205.5		23.1111	26	25.5		5.44444	5	3.66667		4.89778	5.64889	7.67		14.2933	14.0333
	ZDD17989	P4B05	The Northeast region	Jilin	35	54	64		14.4444	17.3333	15		2.66667	2.11111	2.66667		4.34778	5.70778	5.84333		17.03	17.5167
	ZDD19144	P4C05	The Huanghuai region	Shandong	34.0889	48.1111	58.1667		11	12.1111	12		2.55556	2.44444	1.83333		5.06	5.97556	6.56		17.66	16.16
	ZDD06543	P4D04	The South region	Hunan	71.2222	100.778	126.667		22.2222	22.7778	20.6667		5.55556	5.55556	5.33333		6.18889	7.69222	8.58		16.3767	18.4867
	ZDD19464	P4D05	The Huanghuai region	Shanxi	58.8889	79.1111	103		18	20.7778	23.5		1.55556	4	3.16667		5.47444	7.73667	8.355		16.8	16.5067
	ZDD00310	P4E03	The Northeast region	Heilongjiang	35.2778	NA	76.8333		13.5556	NA	21.3333		2.44444	NA	3.66667		3.89222	NA	5.70167		10.9333	11.0833
	ZDD08018	P4E04	The North region	Beijing	56.5	72.2222	121.5		17.5556	18.4444	19.6667		2.11111	1.66667	1.66667		5.21333	5.14	7.13833		10.68	10.8167
	ZDD01683	P4F03	The Huanghuai region	Hebei	43.1111	70.2222	103.833		19.1111	21.6667	20.3333		2.77778	3	2.83333		4.36111	4.96333	6.52		12.3733	12.3733
	ZDD12453	P4F04	The South region	Sichuan	79	132	152.333		23	25.6667	20.6667		4.33333	4	2.66667		5.30667	6.76667	8.75333		7.6	7.24667
	ZDD21440	P4F05	The South region	Zhejiang	64	110.889	147.833		15.8889	20	20		2	2.44444	2.66667		5.20889	9.00222	8.21333		20.8933	20.6733
	ZDD02315	P4G03	The North region	Shannxi	49.4444	76.5	96.5		19.6667	20.6667	17.3333		2.55556	2.66667	2.16667		5.14111	4.72333	5.265		24.9967	25.6633
	ZDD16756	P4G04	The South region	Guangdong	48.3333	98.3333	121.833		15.4444	18.2222	19.5		3.66667	2.88889	2.66667		5.45444	8.14556	7.46833		21.5467	17.38
	ZDD03868	P4H03	The Huanghuai region	Jiangsu	58.5556	107.778	131		17.5556	21.3333	19.6667		3.33333	3.88889	2		4.37667	6.17778	6.28667		16.09	16.7367
	ZDD17622	P4H04	The South region	Yunnan	36.5	54.2222	56.3333		10.8889	12.2222	12.8333		2.22222	2.55556	2.33333		3.99333	5.66556	6.11333		19.1333	17.9867
	ZDD12908	P3A01	The South region	Sichuan	NA	NA	NA		NA	NA	NA		NA	NA	NA		NA	NA	NA		14.2	14.4333
	ZDD16282	P3A03	The South region	Guizhou	40.7222	73.1111	107.333		16.3333	19.2222	22.6667		3.11111	1.77778	3		4.58	5.96889	6.65667		11.8933	10.8
	ZDD12845	P3A09	The South region	Sichuan	31.2	55.3333	87.3333		12.7778	16	17.5		1.55556	3.33333	1.16667		3.61222	5.93778	3.95833		NA	NA
	ZDD03947	P3B03	The Huanghuai region	Jiangsu	NA	NA	NA		NA	NA	NA		NA	NA	NA		NA	NA	NA		NA	NA
	ZDD13666	P3B09	The South region	Sichuan	31.7222	49.4444	76.5		13.5556	14	14.5		4.11111	1.66667	1		4.14778	4.81222	6.14333		11.05	11.4033
	ZDD16771	P3C01	The South region	Guangdong	46.1111	101.5	121.333		15.6667	22.8333	21.6667		2.11111	4.5	3.33333		5.16556	7.49	6.505		10.7033	8.98
	ZDD13441	P3C07	The South region	Sichuan	65.7778	90.4444	139.333		24.3344	20.8889	25.6667		6.44444	3.55556	6.33333		6.70222	6.07667	9.18833		13.5933	11.1267
	ZDD10359	P3C08	The North region	Shanxi	41.0556	107	134.167		18.2222	25	21.3333		2.44444	6	4.16667		4.47222	7.91	8.11		14.11	12.38
	ZDD16874	P3D01	The South region	Hainan	39.2222	73	97.5		15.5556	18.8333	21		3	4	3.66667		4.97444	9.325	8.89167		14.4467	11.82
	ZDD04275	P3D03	The Huanghuai region	Jiangsu	43.9667	84.2222	118.5		14.8889	20.6667	17		2.55556	3.66667	1.66667		3.63444	5.88222	5.55667		16.0833	15.0667
	ZDD13560	P3D07	The South region	Sichuan	61.1111	122.889	153.333		24.4444	28.3333	24.6667		3.22222	3	3.33333		4.57333	6.01556	6.68		7.98667	8.26667
	ZDD16682	P3E02	The South region	Guangdong	31.1111	36.6667	56.3333		11.4444	11.3333	12		3.11111	3.66667	2.5		4.52222	6.62333	6.51667		13.5867	12.9667
	ZDD04620	P3E03	The South region	Jiangsu	57.9444	111.889	129		19	24.4444	21.3333		3.22222	3.88889	1.5		3.76111	5.71778	5.995		9.69333	9.85
	ZDD06358	P3E07	The South region	Fujian	83.8889	106.778	128.5		19.2222	19.4444	18		2.22222	1.22222	0.166667		5.42778	5.86667	6.445		19.2	19.46
	ZDD14505	P3E08	The South region	Hunan	33.5778	57.2222	89.3333		14.3333	16.5556	17.6667		3	1.55556	2.66667		3.77778	5.14111	5.87667		8.33	7.55333
	ZDD12322	P3F07	The South region	Hubei	56.7778	99.8889	119.833		17	19.3333	22.3333		1.33333	2.88889	2.66667		5.47	7.05222	8.71		8.29	7.21
	ZDD16675	P3F08	The South region	Guangdong	32.6667	28	66.1667		12.1111	10	13.3333		3.11111	4	1.33333		4.38111	4.66	7.145		15.7667	16.1667
	ZDD14240	P3G02	The South region	Jiangxi	35.2222	48	52.3333		10.8889	11.3333	11.5		1.88889	2.66667	1.83333		3.66333	5.06667	5.29833		10.8633	11.7
	ZDD16743	P3G06	The South region	Guangdong	38.1667	56	80.8333		14.7778	15.6667	19.1667		3	1.66667	2.16667		4.14	5.84	6.14		15.6433	16.2667
	ZDD17375	P3H03	The South region	Yunnan	78.7778	119.889	166.167		18.2222	22	22.6667		1.44444	2.77778	2.66667		5.16222	7.06333	7.12		10.02	11.5
	ZDD12415	P3H06	The South region	Sichuan	95.5556	151.667	249.333		21	21.8333	25.1667		2.22222	2	3.66667		6.26	6.13167	7.58		8.02667	8.46667
	ZDD04959	P3H07	The South region	Anhui	33.2889	57	65.3333		11.5556	13.4444	14.1667		2.66667	2.22222	1.83333		4.12222	5.87111	6.38333		11.9	11.1
	ZDD12436	P3H08	The South region	Sichuan	28.2778	50.6667	83.6667		13.2222	15.3333	19.1667		3	3	2.33333		3.85444	5.49	6.66667		11.8333	12.5
	ZDD21907	P1A04	The South region	Jiangxi	74	89.5	135.5		20	21.5	21.6667		2.22222	2.5	2.5		5.53222	7.31333	8.72667		23.1067	21.7333
	ZDD00294	P1A05	The Northeast region	Heilongjiang	32.5	47.6667	97.3333		12.3333	13	17.1667		1.66667	1	3.66667		3.53611	3.85833	6.735		20.8	21.1
	ZDD08352	P1A06	The Huanghuai region	Hebei	24.1889	29.3333	43		12	10.3333	12.5		4.44444	2	2.83333		4.15333	5.31333	7.16		18.4333	19.1667
	ZDD14228	P1A10	The South region	Jiangxi	28.7556	36.1111	47.8333		12.1111	12.2222	11.8333		2.77778	1.44444	1.5		5.27889	6.00667	6.225		16.1333	17.0333
	ZDD08650	P1A11	The North region	Shannxi	30.8333	41	55.5		11.4444	13.3333	12.1667		1.11111	0.333333	2		3.19889	4.50667	6.38833		17.9867	16.8667
	ZDD00921	P1B03	The Northeast region	Liaoning	55.0556	80.7778	113.167		19.7778	21.7778	19.1667		1.77778	3.22222	0.333333		4.46111	5.78889	5.53167		13.2667	13.6
	ZDD14782	P1B04	The South region	Hunan	63.11	57.2222	133.833		25	17.6667	24.3333		7.33333	4	6.5		6.63111	5.82667	8.50333		11.6667	11.1467
	ZDD08472	P1B06	The Huanghuai region	Hebei	NA	NA	NA		NA	NA	NA		NA	NA	NA		NA	NA	NA		9.5	9.33333
	ZDD02990	P1B07	The Huanghuai region	Shandong	50.9778	81.6667	101.167		15.6667	20.6667	17.1667		3.44444	3	2.66667		4.36556	6.44333	4.72333		12.3667	12.4667
	ZDD20387	P1B10	The South region	Hubei	32.4889	51.6667	58.3333		11.5556	13.3333	14.1667		1.22222	1	0.833333		3.71	4.36667	5.11667		11.4333	11.6333
	ZDD02864	P1B12	The Huanghuai region	Shandong	33.0556	53.6667	79.1667		13.2222	16	18		4.33333	4	3.33333		4.25778	6.93667	6.175		9.7	9.56667
	ZDD00610	P1C02	The Northeast region	Jilin	28.3111	NA	46		9.44444	NA	11.8333		2	NA	2.83333		3.38444	NA	6.36333		16.4333	14.8667
	ZDD00709	P1C03	The Northeast region	Jilin	32.9444	51	93.1667		11.7778	14	16.3333		2.77778	3	3.16667		4.4	5.00333	7.95		10.8333	12.3333
	ZDD08190	P1C04	The North region	Hebei	51.9444	84.8889	115.5		17	20.5556	19.6667		2.77778	2.44444	2.66667		4.23333	6.10222	6.66833		14.3233	14.58
	ZDD10539	P1C07	The Huanghuai region	Shanxi	51.5556	85.6667	143.167		16.4444	18.6667	20.1667		3.66667	2.66667	3		5.45	8.55222	7.03167		12.54	10.5533
	ZDD07370	P1C09	The Northeast region	Jilin	76	NA	181.5		28	NA	27		5.5	NA	2.5		4.725	NA	5.77833		20.4667	21.7
	ZDD22188	P1C10	The South region	Guangdong	40.5556	67	104		14.6667	16.6667	18.8333		2.44444	1.66667	2.66667		4.18667	5.52	6.705		21.9333	22.2667
	ZDD06475	P1C11	The South region	Jiangxi	56.7778	128.889	98.8333		19.4444	26.3333	17.5		4.44444	4.33333	4.33333		5.26889	9.56333	7.98833		16.4667	15.46
	ZDD00603	P1D02	The Northeast region	Jilin	26.5889	45.6667	72.1667		10.6667	16.3333	16.3333		0.888889	2	0.5		3.54222	8.33667	5.905		20.6	20.8
	ZDD01060	P1D03	The Northeast region	Liaoning	41.1667	68.8889	115.667		15.8889	21.1111	18.6667		3	3.44444	0.666667		3.66556	6.12	5.45167		11.3533	12.5167
	ZDD08251	P1D04	The North region	Hebei	51.0556	68.6667	129.833		19.3333	21.4444	21		2.44444	3.55556	4		3.74889	4.59	5.46833		9.75	7.70667
	ZDD10430	P1D06	The Huanghuai region	Shanxi	37.8333	66.4444	92		14.3333	18.2222	19.5		1.88889	1.44444	1.5		4.90222	6.71333	6.94167		10.52	9.78667
	ZDD07580	P1D09	The Northeast region	Jilin	35.2444	NA	112		12.5556	NA	21		1.33333	NA	3		3.45333	NA	7.03		6.69	6.56667
	ZDD09279	P1D10	The North region	Shannxi	57.2222	88	139.167		20	21.7778	22		1.33333	1.55556	3.5		4.66778	4.57667	7.28833		21.24	22.0333
	ZDD01489	P1D11	The Northeast region	Liaoning	38.3889	64.8889	79.8333		16	18.5556	20.5		2.88889	2.88889	3.33333		4.10333	6.22778	6.98167		15.0033	17.7133
	ZDD02940	P1D12	The Huanghuai region	Shandong	32.2778	43.3333	73.8333		12.4444	13.3333	15.1667		2.44444	2.66667	3.16667		4.01778	4.87333	6.78333		11.5667	11.7
	ZDD06067	P1E07	The South region	Zhejiang	75.8889	128.333	141.5		22.3333	23	23.6667		2.88889	3.66667	3.83333		5.52556	8.655	8.85833		24.1233	24.6
	ZDD11092	P1E10	The North region	Gansu	55.4444	95.6667	117.167		18.6667	18.1111	20.1667		3.11111	2.44444	6.16667		4.55667	5.4	8.2		14.9867	14.58
	ZDD03013	P1E12	The Huanghuai region		NA	NA	NA		NA	NA	NA		NA	NA	NA		NA	NA	NA		NA	NA
	ZDD00698	P1F02	The Northeast region	Jilin	38.5556	64.3333	95.6667		12.6667	15.6667	16.1667		0.777778	2.33333	1.83333		3.89333	6.03333	6.27		17.6667	17.6
	ZDD01421	P1F03	The Northeast region	Liaoning	30.5667	NA	48.1667		10	NA	11.1667		1.66667	NA	2.5		3.43889	NA	5.03833		14.6333	15.5
	ZDD03026	P1F05	The Huanghuai region	Shandong	NA	NA	NA		NA	NA	NA		NA	NA	NA		NA	NA	NA		15.4667	14.8667
	ZDD00326	P1F08	The Northeast region	Heilongjiang	34.7222	50.5	110.5		12.8889	17.5	18.8333		1.88889	2.33333	2.5		3.69333	4.78333	6.4		9.52667	9.77333
	ZDD01720	P1F10	The Huanghuai region	Hebei	32.1333	37	68.6667		12.7778	12	14.8333		3	2.66667	3		3.81556	6.13	7.09333		13.6867	13.9333
	ZDD18558	P1G06	The Huanghuai region	Hebei	31.6667	43.1111	49.1667		11.6667	13.5556	12.8333		4	3.88889	2.66667		5.05667	6.33667	6.14667		14.3267	14.5
	ZDD06803	P1G07	The South region	Guangxi	70.7778	106.111	128.5		20.8889	22	23.5		2.88889	1.88889	4.33333		7.01	8.55667	8.65167		15.18	15.7733
	ZDD06494	P1H03	The South region	Jiangxi	78.6667	184.333	193		22	25.3333	28.8333		3.44444	4.55556	3.83333		5.94556	6.62111	6.75167		16.7767	16.27
	ZDD03540	P1H05	The Huanghuai region	Henan	49.3333	85.1111	111.333		19.3333	19.7778	21.3333		2	0.555556	2		4.73556	5.04667	7.80667		17.9867	18.36
	ZDD05502	P1H09	The South region	Hubei	32.2333	44.6667	48.3333		11.2222	13	12.6667		1.22222	2.33333	1.33333		3.44111	5.02	5.81667		17.4667	16.4333
