# Supplementary material for: Genome-wide association studies of plant architecture-related traits and 100-seed weight in soybean landraces
Source: BMC Genom Data. 2021 Mar 6;22:10. doi: 10.1186/s12863-021-00964-5 (PMC7937308; doi:10.1186/s12863-021-00964-5)
Supplement: Supplementary file 4 — Additional file 4: Table S2. Primer sequences for 100-seed weight candidate genes in soybean. [file 12863_2021_964_MOESM4_ESM.xlsx]

## Sheet: Sheet1
	Table S2 Primer sequences for 100-seed weight candidate genes in soybean.
	Primer name	Primer sequence
	Gmβ-tubulin-F	F:GGAGTTCACAGAGGCAGAG
	Gmβ-tubulin-R	R:CACTTACGCATCACATAGC
	Glyma.05g127900-F	F:ACAGCTTCTCCCATCAG
	Glyma.05g127900-R	R:CTTGGTTATCCGTCTCC
	Glyma.05g128000-F	F:CACTGACCCAATCTACCCTG
	Glyma.05g128000-R	R:TCCCGTTCTTGAGTTCCTT
	Glyma.05g129000-F	F:GGGTCTCACTCTGCTTC
	Glyma.05g129000-R	R:GGAGGTTTCCTGGGTT
	Glyma.05g129400-F	F:CGCATTGTTGAGCATA
	Glyma.05g129400-R	R:TCCCTTCATTGTGGC
